# Supplementary material for: Distal Airway Inflammation Is Linked to Small Airway Dysfunction in Asthma
Source: Med Sci (Basel). 2026 Jun 5;14(2):292. doi: 10.3390/medsci14020292 (PMC13302983; doi:10.3390/medsci14020292)
Supplement: Supplementary file 1 [file medsci-14-00292-s001.zip]

Archive with 4 entries (2 files):
- medsci-4333604-supplementary/
- medsci-4333604-supplementary/Supplementary files/
- medsci-4333604-supplementary/Supplementary files/Supplementary methodology.pdf
- medsci-4333604-supplementary/Supplementary files/Supplementary tables.pdf
